# Supplementary material for: Two genera of Braconinae (Hymenoptera, Braconidae) in China, with descriptions of four new species
Source: Zookeys. 2010 Oct 11;(61):47–62. doi: 10.3897/zookeys.61.450 (PMC3088349; doi:10.3897/zookeys.61.450)
Supplement: XML Treatment for Dolabraulax [file zookeys.61.450-treatment1.xml]

<!DOCTYPE tp:taxon-treatment
  PUBLIC "-//TaxonX//DTD Taxonomic Treatment Publishing DTD v0 20100105//EN" "tax-treatment-NSO.dtd">
<tp:taxon-treatment xmlns:tp="http://www.plazi.org/taxpub"><tp:treatment-meta><mixed-citation publication-type="journal"><person-group><name><surname>Wang</surname><given-names>Yi-Ping</given-names></name></person-group><person-group><name><surname>Chen</surname><given-names>Xue-Xin</given-names></name></person-group><person-group><name><surname>Wu</surname><given-names>Hong</given-names></name></person-group><person-group><name><surname>He</surname><given-names>Jun-Hua</given-names></name></person-group><article-title>Two genera of Braconinae (Hymenoptera, Braconidae) in China, with descriptions of four new species</article-title><source>Zookeys</source><day>11</day><month>10</month><year>2010</year><volume>2010</volume><issue>61</issue><fpage>47</fpage><lpage>62</lpage><pub-id pub-id-type="doi">10.3897/zookeys.61.450</pub-id></mixed-citation></tp:treatment-meta><tp:nomenclature><label>Genus</label><tp:taxon-name>
                        <tp:taxon-name-part taxon-name-part-type="genus">Dolabraulax</tp:taxon-name-part>
                    </tp:taxon-name><tp:taxon-authority>Quicke, 1986</tp:taxon-authority><tp:nomenclature-citation-list><tp:nomenclature-citation><tp:taxon-name>Dolabraulax</tp:taxon-name><comment><xref ref-type="bibr" rid="B4">Quicke 1986</xref>: Ent. Mon. Mag. 122 (1): 18; Type species: <tp:taxon-name>Dolabraulax implicatus</tp:taxon-name><xref ref-type="bibr" rid="B4">Quicke 1986</xref>.</comment></tp:nomenclature-citation></tp:nomenclature-citation-list></tp:nomenclature><tp:treatment-sec sec-type="General"><title>General.</title><p>This genus may be separated from all other <tp:taxon-name>Braconinae</tp:taxon-name> by the combination of the following characters: scapus small, ventrally shorter than dorsally with dorso- and medio-basal expansions; propodeum posteriorly with a mid-longitudinal carina; and first metasomal tergite with the median area formed into a transverse ridge.</p><p><tp:taxon-name>Dolabraulax</tp:taxon-name> is a small genus with only one species known from Java and the biology is unknown (Quicke, 1984). In this study, three new species of this genus are recognized, i.e. <tp:taxon-name>Dolabraulax jigongshanus</tp:taxon-name> sp. n., <tp:taxon-name>Dolabraulax brevivena</tp:taxon-name> sp. n. and <tp:taxon-name>Dolabraulax flavus</tp:taxon-name> sp. n., which are fully described and illustrated.</p></tp:treatment-sec><tp:treatment-sec sec-type="Key to the species of Dolabraulax Quicke"><title>Key to the species of <tp:taxon-name>Dolabraulax</tp:taxon-name> Quicke</title><table-wrap content-type="key" position="anchor" orientation="portrait"><table><tbody><tr><td rowspan="1" colspan="1">1.</td><td rowspan="1" colspan="1">Propodeum with a completely mid-longitudinal carina or arising from the middle of the hind margin; vein 1-SR+M of fore wing slightly and evenly curved; smooth carina or band of second metasomal tergite relatively narrow baso-medially; fourth metasomal tergite with a transverse groove basally</td><td rowspan="1" colspan="1">2</td></tr><tr><td rowspan="1" colspan="1">–</td><td rowspan="1" colspan="1">Propodeum with an incompletely mid-longitudinal carina, arising from the 1/3 of the hind margin; vein 1-SR+M of fore wing straight; smooth carina or band of second metasomal tergite wide baso-medially ; fourth metasomal tergite without a transverse groove basally</td><td rowspan="1" colspan="1">3</td></tr><tr><td rowspan="1" colspan="1">2.</td><td rowspan="1" colspan="1">Frons weakly impressed behind each antennal socket, hardly divided by a raised, mid- longitudinal ridge; notauli impressed along its entire length (<xref ref-type="fig" rid="F1">Fig. 1c</xref>); body largely yellowish brown; length of body 3.8 mm (central China)</td><td rowspan="1" colspan="1"><tp:taxon-name>Dolabraulax jigongshanus</tp:taxon-name> sp. n.</td></tr><tr><td rowspan="1" colspan="1">–</td><td rowspan="1" colspan="1">Frons deeply impressed behind each antennal socket, and distinctly divided by a raised, mid-longitudinal region; notauli only anteriorly impressed; body largely brown to black; length of body 4.9 mm (eastern Java)</td><td rowspan="1" colspan="1"><tp:taxon-name>Dolabraulax implicatus</tp:taxon-name> Quicke</td></tr><tr><td rowspan="1" colspan="1">3.</td><td rowspan="1" colspan="1">Face with long setae medially; propodeum with a longitudinal impressed area medially, densely setose laterally; vein r of fore wing short, 0.3 times as long as 2-SR (<xref ref-type="fig" rid="F3">Fig. 3f</xref>); length of body 2.3 mm (eastern China)</td><td rowspan="1" colspan="1"><tp:taxon-name>Dolabraulax brevivena</tp:taxon-name> sp. n.</td></tr><tr><td rowspan="1" colspan="1">–</td><td rowspan="1" colspan="1">Face without long setae medially; propodeum without a longitudinal impressed area, but with a longitudinal carina medially, sparsely setose laterally (<xref ref-type="fig" rid="F2">Fig. 2e</xref>); vein r of fore wing relatively long, 0.5 times as long as vein 2-SR (<xref ref-type="fig" rid="F2">Fig. 2f</xref>); length of body 3.0–4.5 mm (south-western China)</td><td rowspan="1" colspan="1"><tp:taxon-name>Dolabraulax flavus</tp:taxon-name> sp. n.</td></tr></tbody></table></table-wrap></tp:treatment-sec><tp:taxon-treatment><tp:treatment-meta><mixed-citation publication-type="journal"><person-group><name><surname>Wang</surname><given-names>Yi-Ping</given-names></name></person-group><person-group><name><surname>Chen</surname><given-names>Xue-Xin</given-names></name></person-group><person-group><name><surname>Wu</surname><given-names>Hong</given-names></name></person-group><person-group><name><surname>He</surname><given-names>Jun-Hua</given-names></name></person-group><article-title>Two genera of Braconinae (Hymenoptera, Braconidae) in China, with descriptions of four new species</article-title><source>Zookeys</source><day>11</day><month>10</month><year>2010</year><volume>2010</volume><issue>61</issue><fpage>47</fpage><lpage>62</lpage><pub-id pub-id-type="doi">10.3897/zookeys.61.450</pub-id></mixed-citation></tp:treatment-meta><tp:nomenclature><tp:taxon-name>
                        <tp:taxon-name-part taxon-name-part-type="genus">Dolabraulax</tp:taxon-name-part>
                        <tp:taxon-name-part taxon-name-part-type="species">jigongshanus</tp:taxon-name-part>
		                    <object-id xmlns:xlink="http://www.w3.org/1999/xlink" xlink:type="simple">urn:lsid:zoobank.org:act:0C84C65B-4AE3-4AA3-9249-60F483729D64</object-id>
                    </tp:taxon-name><tp:taxon-status xmlns:xlink="http://www.w3.org/1999/xlink" xlink:type="simple">sp. n.</tp:taxon-status><xref ref-type="fig" rid="F1">Figs 1a–g</xref></tp:nomenclature><tp:treatment-sec sec-type="Type specimens examined"><title>Type specimens examined:</title><p>Holotype: ♀, Jigongshan, Henan, 12-VII-1997, Chen Xue-xin, No. 974960. Paratypes: 1♀1♂, Jigongshan, Henan, 12-VII-1997, Chen Xue-xin, No. 974894, 974881.</p></tp:treatment-sec><tp:treatment-sec sec-type="Description"><title>Description.</title><sec sec-type="Length of body"><title>Length of body</title><p>3.8 mm, fore wing 3.4 mm, and ovipositor sheath 5.5 mm.</p></sec><sec sec-type="Head"><title>Head</title><p>(<xref ref-type="fig" rid="F1">Figs 1a–b, d</xref>): Antennae with 29 segments; first flagellomere parallel-sided, 3.1 times as long as its maximum width, 1.1 and 1.2 times as long as the second and third flagellomeres, respectively; second and third ones 2.8 and 2.9 times as long as their maximum width, respectively; median flagellomeres 2.6 times as long as their maximum width; terminal flagellomere tapering apically, approximately 2.9 times as long as its basal width; medio- transversal clypeal carina without a row sparse long setae; height of clypeus: inter-tentorial distance: tentorio-ocular distance = 1: 3: 5; malar space 0.35 times as long as height of eye; face with sparse long setae; height of face: width of face: width of head = 11: 13: 16; frons smooth and shiny, weakly impressed and without longitudinal ridge medially; shortest distance between posterior ocelli: <!--PageBreak--><!--PageBreak-->diameter of posterior ocellus: shortest distance between posterior ocellus and eye = 2: 1: 7; vertex smooth and shiny, with sparse long setae medially.</p></sec><sec sec-type="Mesosoma"><title>Mesosoma</title><p>(<xref ref-type="fig" rid="F1">Fig. 1c</xref>): Mesosoma 1.8 times as long as its maximum height, smooth and shiny with sparse long setae mid-posteriorly; notauli deeply impressed anteriorly and shallow posteriorly with sparse short setae along its whole length; middle lobe of mesoscutum rather raised anteriorly and protruding in front of the lateral lobes; scutellar sulcus relatively wide and deep, distinctly crenulate; metanotum with a strongly raised area medially; propodeum glabrous, with a mid-longitudinal carina and sparse setae, relatively densely setose laterally.</p></sec><sec sec-type="Wing"><title>Wing</title><p>(<xref ref-type="fig" rid="F1">Fig. 1e</xref>): Length of fore wing veins SR1: 3-SR: r = 38: 11: 7; vein 1-SR+M of fore wing weakly bent; length of fore wing veins 2-SR: 3-SR: r-m = 10: 11: 7; length of veins of hind wing SC+R1: 2-SC+R: 1r-m = 12: 4: 5; vein 2-SR+R of hind wing distinctly longitudinal; vein C+SC+R of hind wing with short thickened humeral bristles apically.</p></sec><sec sec-type="Leg"><title>Leg:</title><p>Length of fore femur: tibia: tarsus = 23: 26: 34; length of hind femur: tibia: basitarsus = 25: 43: 9, and 3.9, 10.0 and 8.0 times their maximum width, respectively; tibia of hind leg with weakly longitudinal groove medially; spurs of hind leg 0.35 and 3.1 times as long as its basitarsus; tarsal claws simple but with basal lobe.</p></sec><sec sec-type="Metasoma"><title>Metasoma</title><p>(<xref ref-type="fig" rid="F1">Figs 1f, g</xref>): Metasoma distinctly longer than head and mesosoma combined, more or less parallel-sided; first tergite 1.3 times as long as its maximum apical width, with strongly raised area medio-apically and crenulate laterally, occupying four-fifths of its entire length; second tergite with medio-basal glabrous band reaching the suture between second and third tergites, and lateral depressed longitudinal grooves crenulate laterally, the remainder with rugulose sculpture; suture between second and third tergites deep and crenulate, wide medially and narrowed laterally; third tergite with distinct raised areas antero-laterally, smooth and shiny, with sparse setae apically; fourth-seventh tergites uniformly smooth and shiny, with sparse short setae apically; hypopygium acute apically, distinctly extending beyond apex of metasoma; ovipositor sheath 1.6 times as long as fore wing, with dense setae; ovipositor with teeth apico-ventrally and without dorsal notch pre-apically.</p><fig id="F1" position="float" orientation="portrait"><label>Figures 1a–g.</label><caption><p><tp:taxon-name>Dolabraulax jigongshanus</tp:taxon-name> sp. n.: <bold>a</bold> head, frontal view <bold>b</bold> head, dorsal view <bold>c</bold> mesoscutum, dorsal view <bold>d</bold> antenna <bold>e</bold> fore and hind wings <bold>f</bold> all of metasomal tergites, dorsal view <bold>g</bold> apical metasomal tergite, lateral view.</p></caption><graphic xmlns:xlink="http://www.w3.org/1999/xlink" xlink:href="ZooKeys-061-047-g001.jpg" position="float" orientation="portrait" xlink:type="simple"/></fig></sec><sec sec-type="Colour"><title>Colour:</title><p>Head dark yellow; antenna yellowish brown; face dark yellow; frons and vertex brown; mesosoma black; fore leg pale yellow, middle and hind legs dark yellow; pterostima yellowish brown; wings membrane pale grey, and veins dark yellow; metasomal tergites yellowish brown dorsally and pale yellow ventrally; ovipositor sheath yellowish brown.</p></sec><sec sec-type="Male"><title>Male:</title><p>Similar to the female, but relatively small, length of body 3.5 mm, metasoma black.</p></sec></tp:treatment-sec><tp:treatment-sec sec-type="Biology"><title>Biology:</title><p>Unknown.</p></tp:treatment-sec><tp:treatment-sec sec-type="Distribution"><title>Distribution:</title><p>China (Henan).</p></tp:treatment-sec><tp:treatment-sec sec-type="Etymology"><title>Etymology:</title><p>The new species is named after the type locality, Jigongshan in Henan (Central China).</p></tp:treatment-sec><tp:treatment-sec sec-type="Diagnosis"><title>Diagnosis:</title><p>This species is similar to <tp:taxon-name>Dolabraulax implicatus</tp:taxon-name> Quicke, but differs from the latter by the characters listed in the key above<!--PageBreak-->.</p></tp:treatment-sec></tp:taxon-treatment><tp:taxon-treatment><tp:treatment-meta><mixed-citation publication-type="journal"><person-group><name><surname>Wang</surname><given-names>Yi-Ping</given-names></name></person-group><person-group><name><surname>Chen</surname><given-names>Xue-Xin</given-names></name></person-group><person-group><name><surname>Wu</surname><given-names>Hong</given-names></name></person-group><person-group><name><surname>He</surname><given-names>Jun-Hua</given-names></name></person-group><article-title>Two genera of Braconinae (Hymenoptera, Braconidae) in China, with descriptions of four new species</article-title><source>Zookeys</source><day>11</day><month>10</month><year>2010</year><volume>2010</volume><issue>61</issue><fpage>47</fpage><lpage>62</lpage><pub-id pub-id-type="doi">10.3897/zookeys.61.450</pub-id></mixed-citation></tp:treatment-meta><tp:nomenclature><tp:taxon-name>
                        <tp:taxon-name-part taxon-name-part-type="genus">Dolabraulax</tp:taxon-name-part>
                        <tp:taxon-name-part taxon-name-part-type="species">flavus</tp:taxon-name-part>
		                    <object-id xmlns:xlink="http://www.w3.org/1999/xlink" xlink:type="simple">urn:lsid:zoobank.org:act:2AE73720-FF4D-4E89-91D0-215C8CDF352B</object-id>
                    </tp:taxon-name><tp:taxon-status xmlns:xlink="http://www.w3.org/1999/xlink" xlink:type="simple">sp. n.</tp:taxon-status><xref ref-type="fig" rid="F2">Figs 2a–h</xref></tp:nomenclature><tp:treatment-sec sec-type="Type specimens examined"><title>Type specimens examined:</title><p>Holotype: ♀, Guan Xian, Sichuan, 4-VIII-1980, He Jun-hua, No. 802020. Paratypes: 1♀, Guan Xian, Sichuan, 4-VIII-1980, He Jun-hua, No. 802020; 1♂, Emeishan, Sichuan, 7-VIII-1980, He Jun-hua, No. 802092; 1♀, Shaoguan, Guangdong, 12-V-1992, Chen Xue-Xin No. 921492; 1♀, Meifeng, Fujian, 27-VI-1962, Zhao Xiu-fu, No. 20004179.</p></tp:treatment-sec><tp:treatment-sec sec-type="Description"><title>Description.</title><sec sec-type="Length of body"><title>Length of body</title><p>2.3 mm, fore wing 3.0 mm, and ovipositor sheath 4.1 mm.</p></sec><sec sec-type="Head"><title>Head</title><p>(<xref ref-type="fig" rid="F2">Figs 2a–b, d</xref>): Antennae with 29 segments; first flagellomere parallel-sided, 2.9 times as long as its maximum width, 1.1 and 1.2 times as long as the second and third flagellomeres, respectively; second and third ones 2.7 and 2.8 times as long as their maximum width, respectively; median flagellomeres 2.6 times as long as their maximum width; terminal flagellomere tapering apically, approximately 3.2 times as long as its basal width; medio-transversal clypeal carina with a row sparse short setae; height of clypeus: inter-tentorial distance: tentorio-ocular distance = 9: 14: 22; malar space 0.34 times as long as height of eye; face with sparse long setae, relatively dense laterally; height of face: width of face: width of head = 12: 15: 17; frons smooth and shiny, weakly impressed, and without longitudinal ridge medially; shortest distance between posterior ocelli: diameter of posterior ocellus: shortest distance between posterior ocellus and eye = 2: 1: 7; vertex smooth and shiny, with sparse long setae medially.</p></sec><sec sec-type="Mesosoma"><title>Mesosoma</title><p>(<xref ref-type="fig" rid="F2">Figs 2c, e</xref>): Mesosoma 1.6 times as long as its maximum height, smooth and shiny with sparse long setae mid-posteriorly; notauli deeply impressed half of the anterior and flat posteriorly with sparse long setae along its whole length; middle lobe of mesoscutum rather raised anteriorly and protruding in front of the lateral lobes; scutellar sulcus relatively wide and deep, with distinctly crenulate; metanotum with a strongly raised area medially; propodeum glabrous, with a mid-longitudinal impressed area and carina, arising from the 1/3 of the hind margin, with sparse setae, relatively densely setose laterally.</p></sec><sec sec-type="Wing"><title>Wing</title><p>(<xref ref-type="fig" rid="F2">Fig. 2f</xref>): Length of fore wing veins SR1: 3-SR: r = 40: 11: 6; vein 1-SR+M of fore wing weakly bent only medially; length of fore wing veins 2-SR: 3-SR: r-m = 10: 11: 7; length of veins of hind wing SC+R1: 2-SC+R: 1r-m = 12: 5: 4; vein 2-SR+R of hind wing distinctly longitudinal; vein C+SC+R of hind wing with short thickened humeral bristles apically.</p></sec><sec sec-type="Leg"><title>Leg:</title><p>Length of fore femur: tibia: tarsus = 20: 24: 29; length of hind femur: tibia: basitarsus = 25: 38: 15, and 3.9, 10.5 and 7.0 times their maximum width, respectively; tibia of hind leg with weakly longitudinal groove medially; spurs of hind leg 0.34 and 3.0 times as long as its basitarsus; tarsal claws simple but with basal lobe.</p></sec><sec sec-type="Metasoma"><title>Metasoma</title><p>(<xref ref-type="fig" rid="F2">Fig. 2g, h</xref>): Metasoma distinctly longer than head and mesosoma combined, more or less parallel-sided; first tergite 1.4 times as long as its maximum apical width, with strongly raised area medio-apically, crenulate laterally, occupying <!--PageBreak--><!--PageBreak-->three-fifths of its entire length; second tergite with medio-basal glabrous band hardly reaching the suture between second and third tergites, and lateral depressed longitudinal grooves crenulate laterally, the remainder with rugulose sculpture; suture between second and third tergites deep and crenulate, wide medially and narrow laterally; third tergite with distinct raised areas antero-laterally, smooth and shiny, with sparse setae apically; fourth tergite with transversal impressed groove basally; fourth-seventh tergites uniformly smooth and shiny, with sparse short setae apically; hypopygium acute apically, distinctly extending beyond apex of metasoma; ovipositor sheath 1.8 times as long as fore wing, with dense setae; ovipositor with teeth apico-ventrally and without dorsal notch pre-apically.</p><fig id="F2" position="float" orientation="portrait"><label>Figures 2a–h.</label><caption><p><tp:taxon-name>Dolabraulax flavus</tp:taxon-name> sp. n.: <bold>a</bold> head, frontal view <bold>b</bold> head, dorsal view <bold>c</bold> mesoscutum, dorsal view <bold>d</bold> antenna <bold>e</bold> propodeum, dorsal view <bold>f</bold> fore and hind wings <bold>g</bold> all of metasomal tergites, dorsal view <bold>h</bold> apical metasomal tergite, lateral view.</p></caption><graphic xmlns:xlink="http://www.w3.org/1999/xlink" xlink:href="ZooKeys-061-047-g002.jpg" position="float" orientation="portrait" xlink:type="simple"/></fig></sec><sec sec-type="Colour"><title>Colour:</title><p>Head dark yellow; antenna yellowish brown; face yellow; frons and vertex yellowish brown; mesosoma blackish brown; fore leg pale yellow, middle and hind legs dark yellow; pterostima yellowish brown; wings membrane pale grey, and veins dark yellow; metasomal tergites yellowish brown dorsally and pale yellow apically and ventrally; ovipositor sheath yellowish brown.</p></sec><sec sec-type="Male"><title>Male:</title><p>Similar to the female, but relatively small, length of body 2.2 mm, metasoma dark yellow.</p></sec></tp:treatment-sec><tp:treatment-sec sec-type="Biology"><title>Biology:</title><p>Unknown.</p></tp:treatment-sec><tp:treatment-sec sec-type="Distribution"><title>Distribution:</title><p>China (Fujian, Guangdong and Sichuan).</p></tp:treatment-sec><tp:treatment-sec sec-type="Etymology"><title>Etymology:</title><p>The new species is named after the colour of body, which is largely yellowish.</p></tp:treatment-sec><tp:treatment-sec sec-type="Diagnosis"><title>Diagnosis:</title><p>This species is similar to <tp:taxon-name>Dolabraulax implicatus</tp:taxon-name> Quicke, but differs from the latter by characters listed in the key above.</p></tp:treatment-sec></tp:taxon-treatment><tp:taxon-treatment><tp:treatment-meta><mixed-citation publication-type="journal"><person-group><name><surname>Wang</surname><given-names>Yi-Ping</given-names></name></person-group><person-group><name><surname>Chen</surname><given-names>Xue-Xin</given-names></name></person-group><person-group><name><surname>Wu</surname><given-names>Hong</given-names></name></person-group><person-group><name><surname>He</surname><given-names>Jun-Hua</given-names></name></person-group><article-title>Two genera of Braconinae (Hymenoptera, Braconidae) in China, with descriptions of four new species</article-title><source>Zookeys</source><day>11</day><month>10</month><year>2010</year><volume>2010</volume><issue>61</issue><fpage>47</fpage><lpage>62</lpage><pub-id pub-id-type="doi">10.3897/zookeys.61.450</pub-id></mixed-citation></tp:treatment-meta><tp:nomenclature><tp:taxon-name>
                        <tp:taxon-name-part taxon-name-part-type="genus">Dolabraulax</tp:taxon-name-part>
                        <tp:taxon-name-part taxon-name-part-type="species">brevivena</tp:taxon-name-part>
		                    <object-id xmlns:xlink="http://www.w3.org/1999/xlink" xlink:type="simple">urn:lsid:zoobank.org:act:7F7F9C17-B822-409E-8A71-2A973ECD58A0</object-id>
                    </tp:taxon-name><tp:taxon-status xmlns:xlink="http://www.w3.org/1999/xlink" xlink:type="simple">sp. n.</tp:taxon-status><xref ref-type="fig" rid="F3">Figs 3a–g</xref></tp:nomenclature><tp:treatment-sec sec-type="Type specimens examined"><title>Type specimens examined:</title><p>Holotype: ♀, Tianmushan, Zhejiang, 10–12, IX-1983, He Jun-hua, No. 83215. Paratypes: 3♀♀, Tianmushan, Zhejiang, 10–12, IX-1983, He Jun-hua, No. 832137, 832141, 832142; 1♂, west Tianmushan, Zhejiang, 16-V-1988, Lou Xiao-ming, No. 883232; 1♀, West Tianmushan, Zhejiang, 25-VI-1984, Zhu Xi-liang, No. 842055; 1♀, Longwangshan, Anji, Zhejiang, 31- VIII-1993, He Jun-hua, No. 9310586; 1♀, Si’an, Changxing, Zhejiang, 1-V-1984, Yuan Rong-lan, No. 940522.</p></tp:treatment-sec><tp:treatment-sec sec-type="Description"><title>Description.</title><sec sec-type="Length of body"><title>Length of body</title><p>3.0–4.5 mm, fore wing 3.5–4.0 mm, and ovipositor sheath 5.0–5.5 mm.</p></sec><sec sec-type="Head"><title>Head</title><p>(<xref ref-type="fig" rid="F3">Figs 3a–b, d</xref>): Antennae with 27 segments; first flagellomere parallel-sided, 3.0 times as long as its maximum width, 1.1 and 1.2 times as long as the second and third flagellomeres, respectively; second and third ones 2.5 and 2.7 times as long as their maximum width, respectively; median flagellomeres 2.6 times as long as their maximum width; terminal flagellomere tapering apically, approximately 3.4 times a<!--PageBreak--><!--PageBreak-->s long as its basal width; medio-transversal clypeal carina without a row sparse short setae; height of clypeus: inter-tentorial distance: tentorio-ocular distance =2.5: 6: 4; malar space 0.36 times as long as height of eye; face with sparse long setae, relatively dense laterally; height of face: width of face: width of head = 10: 11: 23; frons smooth and shiny, weakly impressed, without longitudinal ridge medially; shortest distance between posterior ocelli: diameter of posterior ocellus: shortest distance between posterior ocellus and eye = 2.5: 1: 7; vertex smooth and shiny, with sparse long setae laterally.</p></sec><sec sec-type="Mesosoma"><title>Mesosoma</title><p>(<xref ref-type="fig" rid="F3">Fig. 3c</xref>): Mesosoma 1.8 times as long as its maximum height, smooth and shiny with dense long setae medio-posteriorly; notauli shallowly impressed half of the anterior and flat posteriorly with sparse long setae along its whole length; middle lobe of mesoscutum relatively raised anteriorlly and protruding in front of the lateral lobes; scutellar sulcus rather wide and deep, with distinctly crenulate; metanotum with a strongly raised area medially; propodeum glabrous, with a mid-longitudinal carina, arising from the 1/4 of the hind margin, with sparse setae medially, but relatively densely long setose laterally.</p></sec><sec sec-type="Wing"><title>Wing</title><p>(<xref ref-type="fig" rid="F3">Fig. 3f</xref>): vein r of fore wing relatively short, length of fore wing veins SR1: 3-SR: r = 37: 11: 6; vein 1-SR+M of fore wing weakly bent apically; length of fore wing veins 2-SR: 3-SR: r-m = 12: 11: 6; length of veins of hind wing SC+R1: 2-SC+R: 1r-m = 15: 3.5: 5; vein 2-SR+R of hind wing distinctly longitudinal; vein C+SC+R of hind wing with short thickened humeral bristles apically.</p></sec><sec sec-type="Leg"><title>Leg:</title><p>Length of fore femur: tibia: tarsus = 21: 23: 29; length of hind femur: tibia: basitarsus = 12: 11: 6, and 4.1, 10.0 and 7.5 times their maximum width, respectively; tibia of hind leg with weakly longitudinal groove medially; spurs of hind leg 0.36 and 3.3 times as long as its basitarsus; tarsal claws simple but with basal lobe.</p></sec><sec sec-type="Metasoma"><title>Metasoma</title><p>(<xref ref-type="fig" rid="F3">Figs 3e, g</xref>): Metasoma distinctly longer than head and mesosoma combined, more or less parallel-sided; first tergite 1.3 times as long as its maximum apical width, with strongly raised area medio-apically, crenulate laterally, occupying four-fifths of its entire length; second tergite with medio-basal glabrous band hardly reaching the suture between second and third tergites, and lateral depressed longitudinal grooves crenulate laterally, the remainder with rugulose sculpture; suture between second and third tergites deep and crenulate, wide medially and relative narrow laterally; third tergite with distinct raised areas antero-laterally, smooth and shiny, with sparse setae apically; fourth tergite without transversal impressed groove basally; fourth-seventh tergites uniformly smooth and shiny, with sparse short setae apically; hypopygium acute apically, distinctly extending beyond apex of metasoma; ovipositor sheath 1.8 times as long as fore wing, with dense setae; ovipositor with teeth apico-ventrally and without dorsal notch pre-apically.</p><fig id="F3" position="float" orientation="portrait"><label>Figures 3a–g.</label><caption><p><tp:taxon-name>Dolabraulax brevivena</tp:taxon-name> sp. n.: a head, frontal view b head, dorsal view c mesoscutum, dorsal view d antenna e all of metasomal tergites, dorsal view f fore and hind wings g apical metasomal tergite, lateral view.</p></caption><graphic xmlns:xlink="http://www.w3.org/1999/xlink" xlink:href="ZooKeys-061-047-g003.jpg" position="float" orientation="portrait" xlink:type="simple"/></fig></sec><sec sec-type="Colour"><title>Colour:</title><p>Head reddish yellow; antenna dark yellow; face reddish yellow; frons and vertex yellowish brown; mesosoma dark brown; fore leg pale yellow, middle and hind legs dark yellow; pterostima yellowish brown; wings membrane pale grey, and veins dark yellow; metasomal tergites yellowish brown dorsally and pale yellow apically and ventrally; ovipositor sheath yellow brown.</p></sec><sec sec-type="Male"><title>Male:</title><p>Similar to the female, but relatively small, length of body 3.2 mm, metasoma dark yellow.</p></sec></tp:treatment-sec><tp:treatment-sec sec-type="Biology"><title>Biology:</title><p>Unknown.</p></tp:treatment-sec><tp:treatment-sec sec-type="Distribution"><title>Distribution:</title><p>China (Zhejiang).</p></tp:treatment-sec><tp:treatment-sec sec-type="Etymology"><title>Etymology:</title><p>The new species is named after the character of vein r of fore wing, which is relatively shorter.</p></tp:treatment-sec><tp:treatment-sec sec-type="Diagnosis"><title>Diagnosis:</title><p>This species is similar to <tp:taxon-name>Dolabraulax implicatus</tp:taxon-name> Quicke, but differs from the latter by characters listed in the key above.</p></tp:treatment-sec></tp:taxon-treatment><ref-list><ref id="B4"><mixed-citation xmlns:xlink="http://www.w3.org/1999/xlink" xlink:type="simple"><person-group><name name-style="western"><surname>Quicke</surname><given-names>DLJ</given-names></name></person-group> (<year>1986</year>)<article-title> Seven new genera and species of Braconinae (Hymenoptera, Braconidae) from Australia and Indonesia.</article-title><source>Entomologist’s Monthly Magazine</source><volume>122</volume>:<fpage>9</fpage>-<lpage>29</lpage>.</mixed-citation></ref></ref-list></tp:taxon-treatment>
