# Supplementary material for: Two genera of Braconinae (Hymenoptera, Braconidae) in China, with descriptions of four new species
Source: Zookeys. 2010 Oct 11;(61):47–62. doi: 10.3897/zookeys.61.450 (PMC3088349; doi:10.3897/zookeys.61.450)
Supplement: XML Treatment for Scutibracon [file zookeys.61.450-treatment5.xml]

<!DOCTYPE tp:taxon-treatment
  PUBLIC "-//TaxonX//DTD Taxonomic Treatment Publishing DTD v0 20100105//EN" "tax-treatment-NSO.dtd">
<tp:taxon-treatment xmlns:tp="http://www.plazi.org/taxpub"><tp:treatment-meta><mixed-citation publication-type="journal"><person-group><name><surname>Wang</surname><given-names>Yi-Ping</given-names></name></person-group><person-group><name><surname>Chen</surname><given-names>Xue-Xin</given-names></name></person-group><person-group><name><surname>Wu</surname><given-names>Hong</given-names></name></person-group><person-group><name><surname>He</surname><given-names>Jun-Hua</given-names></name></person-group><article-title>Two genera of Braconinae (Hymenoptera, Braconidae) in China, with descriptions of four new species</article-title><source>Zookeys</source><day>11</day><month>10</month><year>2010</year><volume>2010</volume><issue>61</issue><fpage>47</fpage><lpage>62</lpage><pub-id pub-id-type="doi">10.3897/zookeys.61.450</pub-id></mixed-citation></tp:treatment-meta><tp:nomenclature><label>Genus</label><tp:taxon-name>
                        <tp:taxon-name-part taxon-name-part-type="genus">Scutibracon</tp:taxon-name-part>
                    </tp:taxon-name><tp:taxon-authority>Quicke, 1989</tp:taxon-authority><tp:nomenclature-citation-list><tp:nomenclature-citation><tp:taxon-name>Scutibracon</tp:taxon-name><comment><xref ref-type="bibr" rid="B6">Quicke 1989</xref>: Ento. Mon. Mag. 125: 19. Type species: <tp:taxon-name>Microbracon hispae</tp:taxon-name> Viereck 1913.</comment></tp:nomenclature-citation></tp:nomenclature-citation-list></tp:nomenclature><tp:treatment-sec sec-type="General"><title>General.</title><p>This genus can be recognized by the following characters: small wasps with body length less than 3.0 mm;all flagellomeres more than twice times longer than wide; scapus small, shorter ventrally than dorsally in lateral view; face largely densely short-setose, smooth and shiny; frons distinctly impressed behind each antennal socket, short setose; scutellum densely and evenly setose; propodeum rather flat, with a complete mid-longitudinal carina; marginal cell of fore wing long, second submarginal cell of fore wing short, parallel-sided and robust, vein cu-a of fore wing distinctly postfurcal; claws with pointed basal lobes; first metasomal tergite with distinctly dorso-lateral carinae, second and third metasomal tergites enlarged, broad and short, and the third metasomal tergite more than 3.0 times wider than long medially. Species of this genus have been reared from <tp:taxon-name>Hispa armigera</tp:taxon-name> Olivier (<tp:taxon-name>Coleoptera</tp:taxon-name>: <tp:taxon-name>Hispidae</tp:taxon-name>) and <tp:taxon-name>Acrocercops cramerella</tp:taxon-name> Snellen (<tp:taxon-name>Lepidoptera</tp:taxon-name>: <tp:taxon-name>Gracilariidae</tp:taxon-name>).</p><p><tp:taxon-name>Scutibracon</tp:taxon-name> is a small genus with only one known species from Indo-Australian (Quicke, 1984). In this study, one new species of this genus is added, <tp:taxon-name>Scutibracon fujianensis</tp:taxon-name> sp. n., which is described and illustrated below.</p></tp:treatment-sec><tp:taxon-treatment><tp:treatment-meta><mixed-citation publication-type="journal"><person-group><name><surname>Wang</surname><given-names>Yi-Ping</given-names></name></person-group><person-group><name><surname>Chen</surname><given-names>Xue-Xin</given-names></name></person-group><person-group><name><surname>Wu</surname><given-names>Hong</given-names></name></person-group><person-group><name><surname>He</surname><given-names>Jun-Hua</given-names></name></person-group><article-title>Two genera of Braconinae (Hymenoptera, Braconidae) in China, with descriptions of four new species</article-title><source>Zookeys</source><day>11</day><month>10</month><year>2010</year><volume>2010</volume><issue>61</issue><fpage>47</fpage><lpage>62</lpage><pub-id pub-id-type="doi">10.3897/zookeys.61.450</pub-id></mixed-citation></tp:treatment-meta><tp:nomenclature><tp:taxon-name>
                        <tp:taxon-name-part taxon-name-part-type="genus">Scutibracon</tp:taxon-name-part>
                        <tp:taxon-name-part taxon-name-part-type="species">hispae</tp:taxon-name-part>
                    </tp:taxon-name><tp:taxon-authority>(Viereck, 1915)</tp:taxon-authority><tp:nomenclature-citation-list><tp:nomenclature-citation><tp:taxon-name>Microbracon hispae</tp:taxon-name><comment><xref ref-type="bibr" rid="B9">Viereck 1915</xref>: Proc. U. S. Natn. Mus. 44: 639–648.</comment></tp:nomenclature-citation><tp:nomenclature-citation><tp:taxon-name>Bracon hispae</tp:taxon-name><comment>: <xref ref-type="bibr" rid="B23">Watanabe 1937</xref>: J. Fac. Agric. Hokkaido Univ. 42: 1–188.</comment></tp:nomenclature-citation><tp:nomenclature-citation><tp:taxon-name>Scutibracon</tp:taxon-name><comment> hispae Quicke and Walker 1989: Ent. Mon. Mag. 125 (1): 19–20; <xref ref-type="bibr" rid="B3">He et al. 2002</xref>: Forest insects of Hainan, 883.</comment></tp:nomenclature-citation></tp:nomenclature-citation-list></tp:nomenclature><tp:treatment-sec sec-type="Biology"><title>Biology:</title><p>According to the literature, it has been reared from <tp:taxon-name>Hispa armigera</tp:taxon-name> Olivier (<tp:taxon-name>Coleoptera</tp:taxon-name>: <tp:taxon-name>Hispidae</tp:taxon-name>), mostly on rice (<xref ref-type="bibr" rid="B6">Quicke 1989</xref>; <xref ref-type="bibr" rid="B3">He et al. 2002</xref>).</p></tp:treatment-sec><tp:treatment-sec sec-type="Distribution"><title>Distribution:</title><p>China (Hunan, Taiwan and Hainan), India and Java.<!--PageBreak--></p></tp:treatment-sec></tp:taxon-treatment><tp:taxon-treatment><tp:treatment-meta><mixed-citation publication-type="journal"><person-group><name><surname>Wang</surname><given-names>Yi-Ping</given-names></name></person-group><person-group><name><surname>Chen</surname><given-names>Xue-Xin</given-names></name></person-group><person-group><name><surname>Wu</surname><given-names>Hong</given-names></name></person-group><person-group><name><surname>He</surname><given-names>Jun-Hua</given-names></name></person-group><article-title>Two genera of Braconinae (Hymenoptera, Braconidae) in China, with descriptions of four new species</article-title><source>Zookeys</source><day>11</day><month>10</month><year>2010</year><volume>2010</volume><issue>61</issue><fpage>47</fpage><lpage>62</lpage><pub-id pub-id-type="doi">10.3897/zookeys.61.450</pub-id></mixed-citation></tp:treatment-meta><tp:nomenclature><tp:taxon-name>
                        <tp:taxon-name-part taxon-name-part-type="genus">Scutibracon</tp:taxon-name-part>
                        <tp:taxon-name-part taxon-name-part-type="species">fujianensis</tp:taxon-name-part>
		                    <object-id xmlns:xlink="http://www.w3.org/1999/xlink" xlink:type="simple">urn:lsid:zoobank.org:act:56D83B91-84B3-479D-92B7-4F41304924F2</object-id>
                    </tp:taxon-name><tp:taxon-status xmlns:xlink="http://www.w3.org/1999/xlink" xlink:type="simple">sp. n.</tp:taxon-status><xref ref-type="fig" rid="F4">Figs 4a–i</xref></tp:nomenclature><tp:treatment-sec sec-type="Type specimens examined"><title>Type specimens examined</title><p>: Holotype: ♀, small Wuyishan, Fujian, 26–29-VII-1983, He Jun-hua, Ex. <tp:taxon-name>Acrocercops cramerella</tp:taxon-name> Snellen, No. 832849. Paratype: 1♀, Zhangzhou, Fujian, 9-X-1983, Wu Huang-quan, No. 881417.</p></tp:treatment-sec><tp:treatment-sec sec-type="Description"><title>Description.</title><sec sec-type="Length of body"><title>Length of body</title><p>2.6 mm, fore wing 2.7 mm, and ovipositor sheath 0.7 mm.</p></sec><sec sec-type="Head"><title>Head</title><p>(<xref ref-type="fig" rid="F4">Figs 4a–b, d</xref>): Antennae as long as the fore wing, with 30 segments; scapus slightly flared apico-ventrally, distinctly weakly emarginated apico-laterally; first flagellomere parallel-sided, 1.5 times as long as the second flagellomeres; the latter 1.8 times as long as its maximum width; median flagellomeres 1.5 times as long as its maximum width; terminal flagellomere tapering apically, approximately 2.1 times as long as its basal width; medio-transversal clypeal carina with a row sparse short setae; height of clypeus: inter-tentorial distance: tentorio-ocular distance = 3: 6: 5; malar space 0.23 times as long as height of eyes; face with dense short setae, width of face: width of head: maximum length of eye in dorsal view = 15: 28: 14; frons smooth and shiny, densely short setose, strongly impressed and with longitudinal groove medially; shortest distance between posterior ocelli: diameter of posterior ocellus: shortest distance between posterior ocellus and eye = 2.5: 2: 6; vertex smooth and shiny, with dense setae.</p></sec><sec sec-type="Mesosoma"><title>Mesosoma</title><p>(<xref ref-type="fig" rid="F4">Fig. 4c</xref>): Mesosoma 1.2 times as long as its maximum height, smooth and shiny, densely evenly short setae; notauli deeply impressed along its whole length; middle lobe of mesoscutum strongly raised anteriorlly; scutellar sulcus relatively wide and deep, with distinctly crenulate; metanotum with strongly raised area medially; propodeum glabrous, with a completely mid-longitudinal carina, and sparse setae medially, but relatively densely setose laterally.</p></sec><sec sec-type="Wing"><title>Wing</title><p>(<xref ref-type="fig" rid="F4">Figs 4e, h</xref>): Length of fore wing veins SR1: 3-SR: r = 27: 11: 7; vein 1-SR+M of fore wing weakly bent; length of fore wing veins 2-SR: 3-SR: r-m = 9: 11: 6; vein cu-a of fore wing distinctly postfurcal. Length of veins of hind wing SC+R1: 2-SC+R: 1r-m = 11: 2: 4; vein C+SC+R of hind wing without thickened humeral bristles apically.</p></sec><sec sec-type="Leg"><title>Leg:</title><p>Length of fore femur: tibia: tarsus = 15: 19: 23; length of hind femur: tibia: basitarsus = 22: 28: 12, and 3.2, 4.7 and 4.2 times their maximum width, respectively; tibia of hind leg without longitudinal groove medially; spur of hind leg 0.36 and 3.2 times as long as its basitarsus; tarsal claws simple and without basal lobe.</p></sec><sec sec-type="Metasoma"><title>Metasoma</title><p>(<xref ref-type="fig" rid="F4">Figs 4f, g, i</xref>): Metasoma short and robust, evenly irregularly sculptured, slightly shorter than head and mesosoma combined; first metasomal tergite 1.3 times as wide as its maximum median long, with strongly raised area mid-apically occupying two-threes of its entire length, posterior part with coarse foveate rugose sculpture; second tergite without mid-basal triangular area, 2.0 times as long as its maximum width, with sub-lateral grooves medio-basally, extending to half of its entire length; third tergite broad and short, 2.7 times as wide as median long; suture between <!--PageBreak--><!--PageBreak-->second and third tergites deep and crenulate, moderately wide; four tergite 0.5 times as long as third tergite medially; sixth-seventh tergites invisible, hypopygium short, acute apically, hardly extending beyond apex of metasoma; ovipositor sheath 0.25 times as long as fore wing, with dense setae; ovipositor without teeth apico-ventrally and dorsal notch pre-apically.</p><fig id="F4" position="float" orientation="portrait"><label>Figures 4a–i.</label><caption><p><tp:taxon-name>Scutibracon fujianensis</tp:taxon-name> sp. n.: <bold>a</bold> head, frontal view <bold>b</bold> head, dorsal view <bold>c</bold> mesoscutum and propodeum, dorsal view <bold>d</bold> head, lateral view <bold>e</bold> hind wing <bold>f</bold> first metasomal tergite, dorsal view <bold>g</bold> apical metasomal tergite, lateral view <bold>h</bold> fore wing <bold>i</bold> all of metasomal tergites, dorsal view.</p></caption><graphic xmlns:xlink="http://www.w3.org/1999/xlink" xlink:href="ZooKeys-061-047-g004.jpg" position="float" orientation="portrait" xlink:type="simple"/></fig></sec><sec sec-type="Colour"><title>Colour:</title><p>Head yellow except for interocellar area black; mesosoma orange yellow but media and lateral lobes of mesoscutum with blackish spots; fore leg pale yellow, middle and hind legs dark yellow; wings membrane smokish grey, and veins yellowish brown; propodeum pale brown; metasomal tergites largely pale yellow but second metasomal tergite with blackish spots mid- apically, third metasomal tergite with black medially, four metasomal tergite with blackish spots sub-laterally; ovipositor sheath blackish brown.</p></sec></tp:treatment-sec><tp:treatment-sec sec-type="Biology"><title>Biology:</title><p>Based on labels of type specimens, the host of this species is <tp:taxon-name>Acrocercops cramerella</tp:taxon-name> Snellen (<tp:taxon-name>Lepidoptera</tp:taxon-name>: <tp:taxon-name>Gracilariidae</tp:taxon-name>).</p></tp:treatment-sec><tp:treatment-sec sec-type="Distribution"><title>Distribution:</title><p>China (Fujian).</p></tp:treatment-sec><tp:treatment-sec sec-type="Etymology"><title>Etymology:</title><p>The new species is named after the name of Fujian province, where the type specimens are collected.</p></tp:treatment-sec><tp:treatment-sec sec-type="Diagnosis"><title>Diagnosis:</title><p>This species is similar to<tp:taxon-name>Scutibracon hispae</tp:taxon-name> (Viereck), but distinctly differs from the latter by having the vein r of fore wing longer, 0.6 times as long as vein 3-SR (<xref ref-type="fig" rid="F4">Fig. 4h</xref>); the second tergite without a mid-basal triangular area, 2.0 times as long as its maximum width, with sublateral longitudinal grooves medio-basally, extending to half of its length (<xref ref-type="fig" rid="F4">Fig. 4i</xref>); the interocellar area black (<xref ref-type="fig" rid="F4">Fig. 4b</xref>); the middle and lateral lobes of mesoscutum with distinct blackish spots (<xref ref-type="fig" rid="F4">Fig. 4c</xref>); the second- fourth tergites with blackish spots medio-apically, medially and sublaterally, respectively (<xref ref-type="fig" rid="F4">Fig. 4i</xref>) and the length of body more than 3.0 mm.</p></tp:treatment-sec></tp:taxon-treatment><ref-list><ref id="B6"><mixed-citation xmlns:xlink="http://www.w3.org/1999/xlink" xlink:type="simple"><person-group><name name-style="western"><surname>Quicke</surname><given-names>DLJ</given-names></name></person-group> (<year>1989</year>)<article-title> A new Indo-Australian genus of Braconinae (Hym., Braconidae).</article-title><source>Entomologist’s Monthly Magazine</source><volume>125</volume>:<fpage>19</fpage>-<lpage>24</lpage>.</mixed-citation></ref><ref id="B9"><mixed-citation xmlns:xlink="http://www.w3.org/1999/xlink" xlink:type="simple"><person-group><name name-style="western"><surname>Viereck</surname><given-names>HL</given-names></name></person-group> (<year>1915</year>)<article-title> Descriptions of six new genera and twelve new species of Ichneumon-flies.</article-title><source>Proceedings of United State national Museum</source><volume>44</volume>:<fpage>639</fpage>-<lpage>648</lpage>.</mixed-citation></ref><ref id="B23"><mixed-citation xmlns:xlink="http://www.w3.org/1999/xlink" xlink:type="simple"><person-group><name name-style="western"><surname>Watanabe</surname><given-names>C</given-names></name></person-group> (<year>1937</year>)<article-title> A Contribution to the knowledge of the Braconidae Fauna of the Empire of Japan (Hymenoptera). Journal of The Faculty Agriculture, Hokkaido (imp.</article-title><source>) University Sappora</source><volume>42</volume> (<issue>1</issue>):<fpage>1</fpage>-<lpage>187</lpage>.</mixed-citation></ref><ref id="B3"><mixed-citation xmlns:xlink="http://www.w3.org/1999/xlink" xlink:type="simple"><person-group><name name-style="western"><surname>He</surname><given-names>JH</given-names></name><name name-style="western"><surname>Chen</surname><given-names>XX</given-names></name><name name-style="western"><surname>Ma</surname><given-names>Y</given-names></name></person-group> (<year>2002</year>) <article-title>Braconidae.</article-title> In: <person-group><name name-style="western"><surname>Huang</surname><given-names>FS</given-names></name></person-group> (<role>Ed</role>) (<year>2002</year>) <source>Forest insects of Hainan.</source><publisher-loc>Beijing</publisher-loc>: <publisher-name>Science publishing house</publisher-name>, <fpage>882</fpage>–<lpage>883</lpage>.</mixed-citation></ref></ref-list></tp:taxon-treatment>
